# Supplementary material for: Maslinic Acid Supplementation during the In Vitro Culture Period Ameliorates Early Embryonic Development of Porcine Embryos by Regulating Oxidative Stress
Source: Animals (Basel). 2023 Mar 13;13(6):1041. doi: 10.3390/ani13061041 (PMC10044061; doi:10.3390/ani13061041)
Supplement: Supplementary file 1 [file animals-13-01041-s001.zip]

Archive with 5 entries (5 files):
- Figure S1 legend.pdf
- Figure S1.pdf
- Figure S2 legend.pdf
- Figure S2.pdf
- Table S1.pdf
